# Supplementary material for: The influence of Holliday junction sequence and dynamics on DNA crystal self-assembly
Source: Nat Commun. 2022 Jun 3;13:3112. doi: 10.1038/s41467-022-30779-6 (PMC9166708; doi:10.1038/s41467-022-30779-6)
Supplement: Supplementary file 3 — Supplementary Data 1 [file 41467_2022_30779_MOESM3_ESM.xlsx]

## Sheet: Sheet1
	Junction	Strand	4x6	4x6 scramble	4x5		Junction	Strand	4x6	4x6 scramble	4x5		Junction	Strand	4x6	4x6 scramble	4x5
	J1	S1	TCACCGTCACCGTCACCGTCACCG	TCACCGTCACCGTCACCGTCACCG	TCAACGTCACGTCACGTCACG		J13	S1	TCTACGTCTACGTCTACGTCTACG	TCTACGTCTACGTCTACGTCTACG	TCTAGTCTAGTCTAGTCTAG		J25	S1	TCCGCGTCCGCGTCCGCGTCCGCG	TCCGCGTCCGCGTCCGCGTCCGCG	TCTGGTCTGGTCTGGTCTGG
		S2	GAGCAGACCTGACGGAACTCA	GAACGACACTGACGGAGACTC	GAGCAGACCTGACGACACTCA			S2	GAGCAGACCAGACGAGACTCA	GAACGACACAGACGTGGACTC	GAGCAGACCAGACTGCACTCA			S2	GAGCAGACGAGACGTGACTCA	GAACGACAGAGACGTCGACTC	GAGCAGACGAGACCGCACTCA
		S3	TCTGAGTTGGTCTGC	TCGAGTCTGTGTCGT	TCTGAGTGTGGTCTGC			S3	TCTGAGTCGGTCTGC	TCGAGTCCGTGTCGT	TCTGAGTGCGGTCTGC			S3	TCTGAGTCCGTCTGC	TCGAGTCCCTGTCGT	TCTGAGTGCCGTCTGC
	J2	S1	TCATCGTCATCGTCATCGTCATCG	TCATCGTCATCGTCATCGTCATCG	TCAATGTCATGTCATGTCATG		J14	S1	TCTGCGTCTGCGTCTGCGTCTGCG	TCTGCGTCTGCGTCTGCGTCTGCG	TCTGGTCTGGTCTGGTCTGG		J26	S1	TCATCGTCATCGTCATCGTCATCG	TCATCGTCATCGTCATCGTCATCG	TCATGTCATGTCATGTCATG
		S2	GAGCAGACCTGACGAGACTCA	GAACGACACTGACGAGGACTC	GAGCAGACCTGACAGCACTCA			S2	GAGCAGACGAGACGCCACTCA	GAACGACAGAGACGCCGACTC	GAGCAGACGAGACCCCACTCA			S2	GAGCAGACTTGACGACACTCA	GAACGACATTGACGACGACTC	GAGCAGACTTGACACCACTCA
		S3	TCTGAGTCGGTCTGC	TCGAGTCCGTGTCGT	TCTGAGTGCGGTCTGC			S3	TCTGAGTGCGTCTGC	TCGAGTCGCTGTCGT	TCTGAGTGGCGTCTGC			S3	TCTGAGTAGGTCTGC	TCATCGTCATCGTCATCGTCATCG	TCTGAGTGAGGTCTGC
	J3	S1	TCAACGTCAACGTCAACGTCAACG	TCAACGTCAACGTCAACGTCAACG	TCAAGTCAAGTCAAGTCAAG		J15	S1	TCAGCGTCAGCGTCAGCGTCAGCG	TCAGCGTCAGCGTCAGCGTCAGCG	TCAGGTCAGGTCAGGTCAGG		J27	S1	TCTTCGTCTTCGTCTTCGTCTTCG	TCTTCGTCTTCGTCTTCGTCTTCG	TCTTGTCTTGTCTTGTCTTG
		S2	GAGCAGACGTGACGTCACTCA	GAACGACAGTGACGTCGACTC	GAGCAGACGTGACTCCACTCA			S2	GAGCAGACGTGACGCGACTCA	GAACGACAGTGACGCGGACTC	GAGCAGACGTGACCGCACTCA			S2	GAGCAGACTAGACGAGACTCA	GAACGACATAGACGAGGACTC	GAGCAGACTAGACAGCACTCA
		S3	TCTGAGTGCGTCTGC	TCGAGTCGCTGTCGT	TCTGAGTGGCGTCTGC			S3	TCTGAGTCCGTCTGC	TCGAGTCCCTGTCGT	TCTGAGTGCCGTCTGC			S3	TCTGAGTCAGTCTGC	TCGAGTCCATGTCGT	TCTGAGTGCAGTCTGC
	J4	S1	TCTCCGTCTCCGTCTCCGTCTCCG	TCTCCGTCTCCGTCTCCGTCTCCG	TCTCGTCTCGTCTCGTCTCG		J16	S1	TCAGCGTCAGCGTCAGCGTCAGCG	TCAGCGTCAGCGTCAGCGTCAGCG	TCAGGTCAGGTCAGGTCAGG		J28	S1	TCAACGTCAACGTCAACGTCAACG	TCAACGTCAACGTCAACGTCAACG	TCAAGTCAAGTCAAGTCAAG
		S2	GAGCAGACCAGACGGGACTCA	GAACGACACAGACGGGGACTC	GAGCAGACCAGACGGCACTCA			S2	GAGCAGACGTGACGCCACTCA	GAACGACAGTGACGCCGACTC	GAGCAGACGTGACCCCACTCA			S2	GAGCAGACATGACGTCACTCA	GAACGACAATGACGTCGACTC	GAGCAGACATGACTCCACTCA
		S3	TCTGAGTCGGTCTGC	TCGAGTCCGTGTCGT	TCTGAGTGCGGTCTGC			S3	TCTGAGTGCGTCTGC	TCGAGTCGCTGTCGT	TCTGAGTGGCGTCTGC			S3	TCTGAGTGTGTCTGC	TCGAGTCGTTGTCGT	TCTGAGTGGTGTCTGC
	J5	S1	TCGCCGTCGCCGTCGCCGTCGCCG	TCGCCGTCGCCGTCGCCGTCGCCG	TCGCGTCGCGTCGCGTCGCG		J17	S1	TCTACGTCTACGTCTACGTCTACG	TCTACGTCTACGTCTACGTCTACG	TCTAGTCTAGTCTAGTCTAG		J29	S1	TCTACGTCTACGTCTACGTCTACG	TCTACGTCTACGTCTACGTCTACG	TCTAGTCTAGTCTAGTCTAG
		S2	GAGCAGACCCGACGGGACTCA	GAACGACACCGACGGGGACTC	GAGCAGACCCGACGGCACTCA			S2	GAGCAGACGAGACGTGACTCA	GAACGACAGAGACGTGGACTC	GAGCAGACGAGACTGCACTCA			S2	GAGCAGACAAGACGTGACTCA	GAACGACAAAGACGTGGACTC	GAGCAGACAAGACTGCACTCA
		S3	TCTGAGTCGGTCTGC	TCGAGTCCGTGTCGT	TCTGAGTGCGGTCTGC			S3	TCTGAGTCCGTCTGC	TCGAGTCCCTGTCGT	TCTGAGTGCCGTCTGC			S3	TCTGAGTCTGTCTGC	TCGAGTCCTTGTCGT	TCTGAGTGCTGTCTGC
	J6	S1	TCTACGTCTACGTCTACGTCTACG	TCTACGTCTACGTCTACGTCTACG	TCTAGTCTAGTCTAGTCTAG		J18	S1	TCTTCGTCTTCGTCTTCGTCTTCG	TCTTCGTCTTCGTCTTCGTCTTCG	TCTTGTCTTGTCTTGTCTTG		J30	S1	TCACCGTCACCGTCACCGTCACCG	TCACCGTCACCGTCACCGTCACCG	TCACGTCACGTCACGTCACG
		S2	GAGCAGACAAGACGTTACTCA	GAACGACAAAGACGTTGACTC	GAGCAGACAAGACTTCACTCA			S2	GAGCAGACGAGACGACACTCA	GAACGACAGAGACGACGACTC	GAGCAGACGAGACACCACTCA			S2	GAGCAGACCTGACGGGACTCA	GAACGACACTGACGGGGACTC	GAGCAGACCTGACGGCACTCA
		S3	TCTGAGTATGTCTGC	TCGAGTCATTGTCGT	TCTGAGTGATGTCTGC			S3	TCTGAGTGCGTCTGC	TCGAGTCGCTGTCGT	TCTGAGTGGCGTCTGC			S3	TCTGAGTCGGTCTGC	TCGAGTCCGTGTCGT	TCTGAGTGCGGTCTGC
	J7	S1	TCTCCGTCTCCGTCTCCGTCTCCG	TCTCCGTCTCCGTCTCCGTCTCCG	TCTCGTCTCGTCTCGTCTCG		J19	S1	TCTACGTCTACGTCTACGTCTACG	TCTACGTCTACGTCTACGTCTACG	TCTAGTCTAGTCTAGTCTAG		J31	S1	TCTCCGTCTCCGTCTCCGTCTCCG	TCTCCGTCTCCGTCTCCGTCTCCG	TCTCGTCTCGTCTCGTCTCG
		S2	GAGCAGACCAGACGGTACTCA	GAACGACACAGACGGTGACTC	GAGCAGACCAGACGTCACTCA			S2	GAGCAGACGAGACGTCACTCA	GAACGACAGAGACGTCGACTC	GAGCAGACGAGACTCCACTCA			S2	GAGCAGACCAGACGGCACTCA	GAACGACACAGACGGCGACTC	GAGCAGACCAGACGCCACTCA
		S3	TCTGAGTAGGTCTGC	TCGAGTCAGTGTCGT	TCTGAGTGAGGTCTGC			S3	TCTGAGTGCGTCTGC	TCGAGTCGCTGTCGT	TCTGAGTGGCGTCTGC			S3	TCTGAGTGGGTCTGC	TCGAGTCGGTGTCGT	TCTGAGTGGGGTCTGC
	J8	S1	TCTTCGTCTTCGTCTTCGTCTTCG	TCTTCGTCTTCGTCTTCGTCTTCG	TCTTGTCTTGTCTTGTCTTG		J20	S1	TCATCGTCATCGTCATCGTCATCG	TCATCGTCATCGTCATCGTCATCG	TCATGTCATGTCATGTCATG		J32	S1	TCTTCGTCTTCGTCTTCGTCTTCG	TCTTCGTCTTCGTCTTCGTCTTCG	TCTTGTCTTGTCTTGTCTTG
		S2	GAGCAGACCAGACGACACTCA	GAACGACACAGACGACGACTC	GAGCAGACCAGACACCACTCA			S2	GAGCAGACGTGACGAGACTCA	GAACGACAGTGACGAGGACTC	GAGCAGACGTGACAGCACTCA			S2	GAGCAGACTAGACGACACTCA	GAACGACATAGACGACGACTC	GAGCAGACTAGACACCACTCA
		S3	TCTGAGTGGGTCTGC	TCGAGTCGGTGTCGT	TCTGAGTGGGGTCTGC			S3	TCTGAGTCGGTCTGC	TCGAGTCCGTGTCGT	TCTGAGTGCCGTCTGC			S3	TCTGAGTGAGTCTGC	TCGAGTCGATGTCGT	TCTGAGTGGAGTCTGC
	J9	S1	TCAACGTCAACGTCAACGTCAACG	TCAACGTCAACGTCAACGTCAACG	TCAAGTCAAGTCAAGTCAAG		J21	S1	TCAACGTCAACGTCAACGTCAACG	TCAACGTCAACGTCAACGTCAACG	TCAAGTCAAGTCAAGTCAAG		J33	S1	TCATCGTCATCGTCATCGTCATCG	TCATCGTCATCGTCATCGTCATCG	TCATGTCATGTCATGTCATG
		S2	GAGCAGACGTGACGTGACTCA	GAACGACAGTGACGTGGACTC	GAGCAGACGTGACTGCACTCA			S2	GAGCAGACCTGACGTGACTCA	GAACGACACTGACGTGGACTC	GAGCAGACCTGACTGCACTCA			S2	GAGCAGACTTGACGAGACTCA	GAACGACATTGACGAGGACTC	GAGCAGACTTGACAGCACTCA
		S3	TCTGAGTCCGTCTGC	TCGAGTCCCTGTCGT	TCTGAGTGCCGTCTGC			S3	TCTGAGTCGGTCTGC	TCGAGTCCGTGTCGT	TCTGAGTGCGGTCTGC			S3	TCTGAGTCAGTCTGC	TCGAGTCCATGTCGT	TCTGAGTGCAGTCTGC
	J10	S1	TCAACGTCAACGTCAACGTCAACG	TCAACGTCAACGTCAACGTCAACG	TCAAGTCAAGTCAAGTCAAG		J22	S1	TCACCGTCACCGTCACCGTCACCG	TCACCGTCACCGTCACCGTCACCG	TCACGTCACGTCACGTCACG		J34	S1	TCTACGTCTACGTCTACGTCTACG	TCTACGTCTACGTCTACGTCTACG	TCTAGTCTAGTCTAGTCTAG
		S2	GAGCAGACCTGACGTCACTCA	GAACGACACTGACGTCGACTC	GAGCAGACCTGACTCCACTCA			S2	GAGCAGACCTGACGGCACTCA	GAACGACACTGACGGCGACTC	GAGCAGACCTGACGCCACTCA			S2	GAGCAGACAAGACGTCACTCA	GAACGACAAAGACGTCGACTC	GAGCAGACAAGACTCCACTCA
		S3	TCTGAGTGGGTCTGC	TCGAGTCGGTGTCGT	TCTGAGTGGGGTCTGC			S3	TCTGAGTGGGTCTGC	TCGAGTCGGTGTCGT	TCTGAGTGGGGTCTGC			S3	TCTGAGTGTGTCTGC	TCGAGTCGTTGTCGT	TCTGAGTGGTGTCTGC
	J11	S1	TCTTCGTCTTCGTCTTCGTCTTCG	TCTTCGTCTTCGTCTTCGTCTTCG	TCTTGTCTTGTCTTGTCTTG		J23	S1	TCATCGTCATCGTCATCGTCATCG	TCATCGTCATCGTCATCGTCATCG	TCATGTCATGTCATGTCATG		J35	S1	TCAACGTCAACGTCAACGTCAACG	TCAACGTCAACGTCAACGTCAACG	TCAAGTCAAGTCAAGTCAAG
		S2	GAGCAGACGAGACGAGACTCA	GAACGACAGAGACGAGGACTC	GAGCAGACGAGACAGCACTCA			S2	GAGCAGACCTGACGACACTCA	GAACGACACTGACGACGACTC	GAGCAGACCTGACACCACTCA			S2	GAGCAGACATGACGTGACTCA	GAACGACAATGACGTGGACTC	GAGCAGACATGACTGCACTCA
		S3	TCTGAGTCCGTCTGC	TCGAGTCCCTGTCGT	TCTGAGTGCCGTCTGC			S3	TCTGAGTGGGTCTGC	TCGAGTCGGTGTCGT	TCTGAGTGGGGTCTGC			S3	TCTGAGTCTGTCTGC	TCGAGTCCTTGTCGT	TCTGAGTGCTGTCTGC
	J12	S1	TCTTCGTCTTCGTCTTCGTCTTCG	TCTTCGTCTTCGTCTTCGTCTTCG	TCTTGTCTTGTCTTGTCTTG		J24	S1	TCTACGTCTACGTCTACGTCTACG	TCTACGTCTACGTCTACGTCTACG	TCTAGTCTAGTCTAGTCTAG		J36	S1	TCATCGTCATCGTCATCGTCATCG	TCATCGTCATCGTCATCGTCATCG	TCATGTCATGTCATGTCATG
		S2	GAGCAGACCAGACGAGACTCA	GAACGACACAGACGAGGACTC	GAGCAGACCAGACAGCACTCA			S2	GAGCAGACCAGACGTCACTCA	GAACGACACAGACGTCGACTC	GAGCAGACCAGACTCCACTCA			S2	GAGCAGACGTGACGACACTCA	GAACGACAGTGACGACGACTC	GAGCAGACGTGACACCACTCA
		S3	TCTGAGTCGGTCTGC	TCGAGTCCGTGTCGT	TCTGAGTGCGGTCTGC			S3	TCTGAGTGGGTCTGC	TCGAGTCGGTGTCGT	TCTGAGTGGGGTCTGC			S3	TCTGAGTGCGTCTGC	TCGAGTCGCTGTCGT	TCTGAGTGGCGTCTGC
